# Supplementary material for: Comparative transcriptome and metabolome analyses of cherry leaves spot disease caused by Alternaria alternata
Source: Front Plant Sci. 2023 Feb 9;14:1129515. doi: 10.3389/fpls.2023.1129515 (PMC9947566; doi:10.3389/fpls.2023.1129515)
Supplement: Supplementary file 2 [file Table_1.xlsx]

## Sheet: Sheet1
Table S1 Summary of the sequencing data generated on the Illumina platform
Samples	Raw reads (n)	Clean reads (n)	GC Content	% ≥ Q20
RC_0 dpi-1	48057596	47891906	0.4531	0.9814
RC_0 dpi-2	51698330	51529088	0.4528	0.9828
RC_0 dpi-3	53103812	52904884	0.4552	0.9809
RC_1 dpi-1	52329494	52147256	0.4536	0.9806
RC_1 dpi-2	50871282	50692032	0.457	0.982
RC_1 dpi-3	46865744	46701516	0.4541	0.9817
RC_5 dpi-1	49339210	49168610	0.4559	0.9823
RC_5 dpi-2	49583866	49417538	0.4554	0.9824
RC_5 dpi-3	54316810	54140306	0.4576	0.9819
SC_0 dpi-1	60342036	60150120	0.454	0.9815
SC_0 dpi-2	60945640	60762276	0.4548	0.9828
SC_0 dpi-3	48742000	48593108	0.4545	0.9815
SC_1 dpi-1	52240664	52072762	0.4558	0.9824
SC_1 dpi-2	53504444	53323000	0.4534	0.9818
SC_1 dpi-3	49388388	49221838	0.4549	0.9821
SC_5 dpi-1	54529758	54345294	0.4621	0.982
SC_5 dpi-2	49841738	49671292	0.4596	0.9824
SC_5 dpi-3	49320308	49156676	0.4631	0.9832
