# Supplementary material for: Comparative transcriptome and metabolome analyses of cherry leaves spot disease caused by Alternaria alternata
Source: Front Plant Sci. 2023 Feb 9;14:1129515. doi: 10.3389/fpls.2023.1129515 (PMC9947566; doi:10.3389/fpls.2023.1129515)
Supplement: Supplementary file 3 [file Table_2.xlsx]

## Sheet: SC_0 dpi-vs-RC_0 dpi
Table S2 The enrichment degree of the top twenty GO pathways of differentially expressed genes (DEGs)
class	ID	Descrption	Pvalue	Qvalue	per	ratio	Up	Down	fg_num	bg_num
Biological Process	GO:0016310	phosphorylation	1.11939e-11	1.35894e-08	9.407	0.141	34	77	111	790
Biological Process	GO:0044036	cell wall macromolecule metabolic process	8.47921e-10	5.14688e-07	4.407	0.181	40	12	52	287
Biological Process	GO:0010383	cell wall polysaccharide metabolic process	4.59074e-09	1.85772e-06	3.983	0.182	38	9	47	258
Biological Process	GO:0042546	cell wall biogenesis	6.52922e-09	1.98162e-06	3.39	0.197	34	6	40	203
Biological Process	GO:0010410	hemicellulose metabolic process	1.66322e-08	3.36524e-06	3.559	0.186	33	9	42	226
Biological Process	GO:0045491	xylan metabolic process	1.66322e-08	3.36524e-06	3.559	0.186	33	9	42	226
Biological Process	GO:0006468	protein phosphorylation	2.35932e-07	4.09174e-05	6.61	0.132	24	54	78	592
Biological Process	GO:0010243	response to organonitrogen compound	5.33304e-07	8.09289e-05	4.915	0.144	37	21	58	404
Biological Process	GO:0009832	plant-type cell wall biogenesis	9.32367e-07	0.000125766	1.525	0.269	17	1	18	67
Biological Process	GO:0071554	cell wall organization or biogenesis	2.886e-06	0.00035036	7.881	0.118	70	23	93	791
Biological Process	GO:0001906	cell killing	6.25012e-06	0.000689786	0.593	0.583	5	2	7	12
Biological Process	GO:0046364	monosaccharide biosynthetic process	1.04303e-05	0.00103449	0.508	0.667	4	2	6	9
Biological Process	GO:0005976	polysaccharide metabolic process	1.10778e-05	0.00103449	8.983	0.11	76	30	106	962
Biological Process	GO:0009620	response to fungus	4.47542e-05	0.00388083	4.746	0.126	35	21	56	445
Biological Process	GO:0010413	glucuronoxylan metabolic process	9.46863e-05	0.00766328	0.508	0.5	6	0	6	12
Biological Process	GO:0009699	phenylpropanoid biosynthetic process	0.000130593	0.00990872	2.712	0.146	25	7	32	219
Biological Process	GO:0001101	response to acid chemical	0.000141693	0.0101186	11.271	0.099	73	60	133	1341
Biological Process	GO:0071669	plant-type cell wall organization or biogenesis	0.000306555	0.0206755	3.051	0.134	32	4	36	269
Biological Process	GO:0019322	pentose biosynthetic process	0.000389428	0.0248824	0.254	1	1	2	3	3
Biological Process	GO:1901698	response to nitrogen compound	0.000413169	0.0250794	5.424	0.112	40	24	64	572
Biological Process	GO:0010941	regulation of cell death	0.000734298	0.0405199	4.237	0.116	26	24	50	430
Biological Process	GO:0043067	regulation of programmed cell death	0.000734298	0.0405199	4.237	0.116	26	24	50	430
Biological Process	GO:0009719	response to endogenous stimulus	0.00100476	0.0530338	12.797	0.093	99	52	151	1626
Biological Process	GO:0009698	phenylpropanoid metabolic process	0.00134523	0.0582788	2.797	0.127	25	8	33	260
Biological Process	GO:0006820	anion transport	0.00140632	0.0582788	5.678	0.106	30	37	67	634
Biological Process	GO:0019319	hexose biosynthetic process	0.00147253	0.0582788	0.254	0.75	3	0	3	4
Biological Process	GO:0042353	fucose biosynthetic process	0.00147253	0.0582788	0.254	0.75	3	0	3	4
Biological Process	GO:0045226	extracellular polysaccharide biosynthetic process	0.00147253	0.0582788	0.254	0.75	1	2	3	4
Biological Process	GO:0046379	extracellular polysaccharide metabolic process	0.00147253	0.0582788	0.254	0.75	1	2	3	4
Biological Process	GO:0012501	programmed cell death	0.0014768	0.0582788	4.322	0.112	27	24	51	455
Biological Process	GO:0042886	amide transport	0.00148817	0.0582788	1.271	0.172	9	6	15	87
Cellular Component	GO:0016020	membrane	1.10456e-06	0.000191089	46.163	0.077	258	144	403	5226
Cellular Component	GO:0005618	cell wall	2.48548e-06	0.000214994	4.811	0.137	33	8	42	306
Cellular Component	GO:0071944	cell periphery	5.61063e-05	0.00323547	10.538	0.096	65	26	92	958
Cellular Component	GO:0005576	extracellular region	0.000156253	0.00546448	7.789	0.1	47	21	68	678
Cellular Component	GO:0030312	external encapsulating structure	0.000157933	0.00546448	9.507	0.096	56	26	83	869
Cellular Component	GO:0031224	intrinsic component of membrane	0.000975843	0.0281368	22.108	0.079	122	71	193	2452
Cellular Component	GO:0044425	membrane part	0.00403888	0.0893386	23.826	0.076	131	77	208	2746
Cellular Component	GO:0000178	exosome (RNase complex)	0.00413126	0.0893386	0.229	1	1	1	2	2
Cellular Component	GO:0044421	extracellular region part	0.0109104	0.209722	0.687	0.2	5	1	6	30
Cellular Component	GO:0030981	cortical microtubule cytoskeleton	0.0251879	0.396136	0.458	0.222	4	0	4	18
Cellular Component	GO:0055028	cortical microtubule	0.0251879	0.396136	0.458	0.222	4	0	4	18
Cellular Component	GO:0030863	cortical cytoskeleton	0.0360329	0.457566	0.458	0.2	4	0	4	20
Cellular Component	GO:0005774	vacuolar membrane	0.0384784	0.457566	1.26	0.117	10	1	11	94
Cellular Component	GO:0005938	cell cortex	0.0423183	0.457566	0.458	0.19	4	0	4	21
Cellular Component	GO:0044448	cell cortex part	0.0423183	0.457566	0.458	0.19	4	0	4	21
Cellular Component	GO:0099568	cytoplasmic region	0.0423183	0.457566	0.458	0.19	4	0	4	21
Cellular Component	GO:0044437	vacuolar part	0.0629491	0.538409	1.26	0.108	10	1	11	102
Cellular Component	GO:0036338	viral membrane	0.0643094	0.538409	0.115	1	1	0	1	1
Cellular Component	GO:0031225	anchored component of membrane	0.0662817	0.538409	1.031	0.114	6	3	9	79
Cellular Component	GO:0005811	lipid particle	0.0698943	0.538409	0.229	0.286	2	0	2	7
Cellular Component	GO:0010008	endosome membrane	0.0822872	0.538409	0.458	0.154	2	2	4	26
Cellular Component	GO:0044426	cell wall part	0.0893177	0.538409	0.229	0.25	1	1	2	8
Cellular Component	GO:0044462	external encapsulating structure part	0.0893177	0.538409	0.229	0.25	1	1	2	8
Cellular Component	GO:0033178	proton-transporting two-sector ATPase complex, catalytic domain	0.0918882	0.538409	0.344	0.176	2	1	3	17
Cellular Component	GO:0005874	microtubule	0.094376	0.538409	0.573	0.132	5	0	5	38
Cellular Component	GO:0099512	supramolecular fiber	0.094376	0.538409	0.573	0.132	5	0	5	38
Cellular Component	GO:0099513	polymeric cytoskeletal fiber	0.094376	0.538409	0.573	0.132	5	0	5	38
Cellular Component	GO:0016021	integral component of membrane	0.0958421	0.538409	1.26	0.1	8	3	11	110
Cellular Component	GO:0016469	proton-transporting two-sector ATPase complex	0.10284	0.538409	0.573	0.128	4	1	5	39
Cellular Component	GO:0012505	endomembrane system	0.11945	0.538409	2.405	0.085	13	8	21	248
Molecular Function	GO:0016301	kinase activity	1.4457e-10	2.81071e-08	17.003	0.12	67	127	194	1620
Molecular Function	GO:0004672	protein kinase activity	1.46011e-10	2.81071e-08	13.672	0.127	53	103	156	1224
Molecular Function	GO:0016773	phosphotransferase activity, alcohol group as acceptor	3.51906e-09	4.51612e-07	13.76	0.122	54	103	157	1289
Molecular Function	GO:0016772	transferase activity, transferring phosphorus-containing groups	2.93729e-08	2.82714e-06	20.771	0.107	86	151	237	2207
Molecular Function	GO:0016740	transferase activity	2.39428e-07	1.84359e-05	35.933	0.095	203	207	410	4307
Molecular Function	GO:0003824	catalytic activity	1.55696e-06	9.99052e-05	78.089	0.084	506	383	891	10631
Molecular Function	GO:0016645	oxidoreductase activity, acting on the CH-NH group of donors	5.66667e-06	0.000311667	1.139	0.325	10	3	13	40
Molecular Function	GO:0016491	oxidoreductase activity	1.57658e-05	0.000758728	18.23	0.101	131	77	208	2053
Molecular Function	GO:0016758	transferase activity, transferring hexosyl groups	0.000101253	0.0043314	4.996	0.129	43	14	57	443
Molecular Function	GO:0016757	transferase activity, transferring glycosyl groups	0.000117139	0.00450985	6.573	0.119	57	18	75	630
Molecular Function	GO:0016647	oxidoreductase activity, acting on the CH-NH group of donors, oxygen as acceptor	0.000474657	0.016613	0.351	0.667	3	1	4	6
Molecular Function	GO:0008171	O-methyltransferase activity	0.000749239	0.0240381	0.964	0.234	10	1	11	47
Molecular Function	GO:0015604	organic phosphonate transmembrane transporter activity	0.000904946	0.0268003	0.964	0.229	8	3	11	48
Molecular Function	GO:0016616	oxidoreductase activity, acting on the CH-OH group of donors, NAD or NADP as acceptor	0.00101628	0.0279477	3.067	0.134	23	12	35	261
Molecular Function	GO:0016798	hydrolase activity, acting on glycosyl bonds	0.0011456	0.0294036	4.557	0.12	34	18	52	435
Molecular Function	GO:0004674	protein serine/threonine kinase activity	0.00260132	0.0625942	3.681	0.121	11	31	42	347
Molecular Function	GO:0046527	glucosyltransferase activity	0.00299869	0.065689	2.629	0.132	22	8	30	228
Molecular Function	GO:0016623	oxidoreductase activity, acting on the aldehyde or oxo group of donors, oxygen as acceptor	0.00307117	0.065689	0.438	0.357	4	1	5	14
Molecular Function	GO:0015020	glucuronosyltransferase activity	0.00329779	0.0668237	0.351	0.444	4	0	4	9
Molecular Function	GO:0004553	hydrolase activity, hydrolyzing O-glycosyl compounds	0.0049276	0.0948563	3.593	0.117	27	14	41	349
Molecular Function	GO:0090600	alpha-1,3-glucosidase activity	0.00600513	0.110094	0.175	1	1	1	2	2
Molecular Function	GO:0016614	oxidoreductase activity, acting on CH-OH group of donors	0.00710558	0.124348	3.506	0.116	26	14	40	346
Molecular Function	GO:0048037	cofactor binding	0.00744974	0.124702	1.665	0.142	10	9	19	134
Molecular Function	GO:0035251	UDP-glucosyltransferase activity	0.0155812	0.232212	1.928	0.126	14	8	22	174
Molecular Function	GO:0015399	primary active transmembrane transporter activity	0.0156819	0.232212	2.279	0.121	13	13	26	215
Molecular Function	GO:0015405	P-P-bond-hydrolysis-driven transmembrane transporter activity	0.0156819	0.232212	2.279	0.121	13	13	26	215
Molecular Function	GO:0008194	UDP-glycosyltransferase activity	0.0165118	0.235446	3.067	0.113	23	12	35	311
Molecular Function	GO:0004567	beta-mannosidase activity	0.0193549	0.256246	0.263	0.375	2	1	3	8
Molecular Function	GO:0016854	racemase and epimerase activity	0.0209326	0.256246	0.701	0.178	3	5	8	45
Molecular Function	GO:0050734	hydroxycinnamoyltransferase activity	0.0217944	0.256246	0.613	0.189	3	4	7	37

## Sheet: SC_1 dpi-vs-RC_1 dpi
class	ID	Descrption	Pvalue	Qvalue	per	ratio	Up	Down	fg_num	bg_num
Biological Process	GO:0043692	monoterpene metabolic process	1.78234e-06	0.00211921	0.576	0.75	2	1	6	8
Biological Process	GO:0009698	phenylpropanoid metabolic process	0.000332157	0.163753	3.071	0.123	23	9	32	260
Biological Process	GO:0009699	phenylpropanoid biosynthetic process	0.000413169	0.163753	2.687	0.128	20	8	28	219
Biological Process	GO:0009694	jasmonic acid metabolic process	0.000646888	0.192287	2.207	0.135	19	4	23	171
Biological Process	GO:0048509	regulation of meristem development	0.00113426	0.219774	2.495	0.123	19	7	26	211
Biological Process	GO:0042214	terpene metabolic process	0.0012591	0.219774	0.576	0.3	2	1	6	20
Biological Process	GO:0006026	aminoglycan catabolic process	0.00129388	0.219774	0.672	0.259	2	5	7	27
Biological Process	GO:0009755	hormone-mediated signaling pathway	0.00222922	0.223128	6.622	0.091	42	27	69	757
Biological Process	GO:0010928	regulation of auxin mediated signaling pathway	0.00242849	0.223128	0.288	0.6	3	0	3	5
Biological Process	GO:0032870	cellular response to hormone stimulus	0.00245825	0.223128	6.622	0.091	42	27	69	760
Biological Process	GO:0071495	cellular response to endogenous stimulus	0.00245825	0.223128	6.622	0.091	42	27	69	760
Biological Process	GO:0006022	aminoglycan metabolic process	0.00250365	0.223128	0.672	0.233	2	5	7	30
Biological Process	GO:0001101	response to acid chemical	0.00251716	0.223128	10.749	0.084	68	44	112	1341
Biological Process	GO:0009267	cellular response to starvation	0.00289781	0.223128	2.975	0.109	17	14	31	284
Biological Process	GO:0042594	response to starvation	0.00289781	0.223128	2.975	0.109	17	14	31	284
Biological Process	GO:0044550	secondary metabolite biosynthetic process	0.00300257	0.223128	3.839	0.102	28	12	40	394
Biological Process	GO:0031669	cellular response to nutrient levels	0.00396779	0.274903	2.975	0.107	17	14	31	290
Biological Process	GO:0031667	response to nutrient levels	0.00439172	0.274903	2.975	0.106	17	14	31	292
Biological Process	GO:0009734	auxin-activated signaling pathway	0.0046241	0.274903	0.288	0.5	3	0	3	6
Biological Process	GO:0071365	cellular response to auxin stimulus	0.0046241	0.274903	0.288	0.5	3	0	3	6
Biological Process	GO:0031668	cellular response to extracellular stimulus	0.00535498	0.289412	2.975	0.105	17	14	31	296
Biological Process	GO:0071496	cellular response to external stimulus	0.00535498	0.289412	2.975	0.105	17	14	31	296
Biological Process	GO:0015698	inorganic anion transport	0.0057011	0.294334	2.687	0.107	16	12	28	261
Biological Process	GO:0016310	phosphorylation	0.00614075	0.294334	6.622	0.087	22	47	69	790
Biological Process	GO:0009991	response to extracellular stimulus	0.0061887	0.294334	2.975	0.104	17	14	31	299
Biological Process	GO:0009624	response to nematode	0.00770551	0.341097	0.288	0.429	2	1	3	7
Biological Process	GO:0010243	response to organonitrogen compound	0.00774569	0.341097	3.743	0.097	23	16	39	404
Biological Process	GO:0006950	response to stress	0.0116603	0.473515	27.159	0.073	171	112	283	3903
Biological Process	GO:0048236	plant-type spore development	0.0117417	0.473515	0.288	0.375	3	0	3	8
Biological Process	GO:0019322	pentose biosynthetic process	0.0119474	0.473515	0.192	0.667	1	1	2	3
Cellular Component	GO:0005576	extracellular region	1.12643e-05	0.00171217	8.598	0.096	35	30	65	678
Cellular Component	GO:0071944	cell periphery	0.00100845	0.0708598	10.053	0.079	42	33	76	958
Cellular Component	GO:0030312	external encapsulating structure	0.00167828	0.0708598	9.127	0.079	35	33	69	869
Cellular Component	GO:0005618	cell wall	0.00186473	0.0708598	3.968	0.098	18	11	30	306
Cellular Component	GO:0000178	exosome (RNase complex)	0.00309757	0.0941661	0.265	1	1	1	2	2
Cellular Component	GO:0016020	membrane	0.0146238	0.370469	42.328	0.061	207	112	320	5226
Cellular Component	GO:0031224	intrinsic component of membrane	0.0221639	0.481273	20.899	0.064	103	55	158	2452
Cellular Component	GO:0005769	early endosome	0.0539628	0.687951	0.265	0.286	1	1	2	7
Cellular Component	GO:0044431	Golgi apparatus part	0.0627387	0.687951	0.794	0.118	5	1	6	51
Cellular Component	GO:0033178	proton-transporting two-sector ATPase complex, catalytic domain	0.0652928	0.687951	0.397	0.176	2	1	3	17
Cellular Component	GO:0044426	cell wall part	0.06935	0.687951	0.265	0.25	1	1	2	8
Cellular Component	GO:0044462	external encapsulating structure part	0.06935	0.687951	0.265	0.25	1	1	2	8
Cellular Component	GO:0044425	membrane part	0.0745832	0.687951	22.354	0.062	111	58	169	2746
Cellular Component	GO:0030981	cortical microtubule cytoskeleton	0.0752288	0.687951	0.397	0.167	3	0	3	18
Cellular Component	GO:0055028	cortical microtubule	0.0752288	0.687951	0.397	0.167	3	0	3	18
Cellular Component	GO:0044421	extracellular region part	0.0829856	0.687951	0.529	0.133	2	2	4	30
Cellular Component	GO:0030863	cortical cytoskeleton	0.0969297	0.687951	0.397	0.15	3	0	3	20
Cellular Component	GO:0030929	ADPG pyrophosphorylase complex	0.108284	0.687951	0.132	0.5	1	0	1	2
Cellular Component	GO:0032806	carboxy-terminal domain protein kinase complex	0.108284	0.687951	0.132	0.5	1	0	1	2
Cellular Component	GO:1902554	serine/threonine protein kinase complex	0.108284	0.687951	0.132	0.5	1	0	1	2
Cellular Component	GO:1902911	protein kinase complex	0.108284	0.687951	0.132	0.5	1	0	1	2
Cellular Component	GO:0005938	cell cortex	0.108624	0.687951	0.397	0.143	3	0	3	21
Cellular Component	GO:0044448	cell cortex part	0.108624	0.687951	0.397	0.143	3	0	3	21
Cellular Component	GO:0099568	cytoplasmic region	0.108624	0.687951	0.397	0.143	3	0	3	21
Cellular Component	GO:0005794	Golgi apparatus	0.144828	0.864444	0.794	0.094	5	1	6	64
Cellular Component	GO:0005874	microtubule	0.15924	0.864444	0.529	0.105	4	0	4	38
Cellular Component	GO:0099512	supramolecular fiber	0.15924	0.864444	0.529	0.105	4	0	4	38
Cellular Component	GO:0099513	polymeric cytoskeletal fiber	0.15924	0.864444	0.529	0.105	4	0	4	38
Molecular Function	GO:0003824	catalytic activity	3.09914e-13	1.18077e-10	81.675	0.078	501	324	829	10631
Molecular Function	GO:0016491	oxidoreductase activity	2.44217e-07	4.65234e-05	19.507	0.096	139	59	198	2053
Molecular Function	GO:0016705	oxidoreductase activity, acting on paired donors, with incorporation or reduction of molecular oxygen	1.83939e-06	0.000233603	5.813	0.13	44	15	59	455
Molecular Function	GO:0016838	carbon-oxygen lyase activity, acting on phosphates	1.31816e-05	0.00125555	1.182	0.293	7	2	12	41
Molecular Function	GO:0046906	tetrapyrrole binding	2.44965e-05	0.00186664	4.433	0.131	30	15	45	344
Molecular Function	GO:0016301	kinase activity	3.55323e-05	0.0022563	14.975	0.094	62	90	152	1620
Molecular Function	GO:0016772	transferase activity, transferring phosphorus-containing groups	0.000128225	0.0069791	19.113	0.088	84	110	194	2207
Molecular Function	GO:0016835	carbon-oxygen lyase activity	0.00018815	0.00896062	2.365	0.153	12	9	24	157
Molecular Function	GO:0008171	O-methyltransferase activity	0.000276549	0.0117073	1.084	0.234	10	1	11	47
Molecular Function	GO:0004553	hydrolase activity, hydrolyzing O-glycosyl compounds	0.000565807	0.0215573	4.039	0.117	25	16	41	349
Molecular Function	GO:0048037	cofactor binding	0.00085278	0.0295372	1.97	0.149	12	8	20	134
Molecular Function	GO:0010333	terpene synthase activity	0.00094068	0.0298666	0.788	0.258	6	2	8	31
Molecular Function	GO:0015604	organic phosphonate transmembrane transporter activity	0.00137005	0.0392486	0.985	0.208	9	1	10	48
Molecular Function	GO:0016798	hydrolase activity, acting on glycosyl bonds	0.00144221	0.0392486	4.631	0.108	28	19	47	435
Molecular Function	GO:0004497	monooxygenase activity	0.00199106	0.0496447	2.857	0.122	22	7	29	238
Molecular Function	GO:0016740	transferase activity	0.00208482	0.0496447	33.3	0.078	180	158	338	4307
Molecular Function	GO:0015926	glucosidase activity	0.00330752	0.0741273	1.379	0.156	8	6	14	90
Molecular Function	GO:0016709	oxidoreductase activity, acting on paired donors, with incorporation or reduction of molecular oxygen, NAD(P)H as one donor, and incorporation of one atom of oxygen	0.00365943	0.077458	1.97	0.132	13	7	20	151
Molecular Function	GO:0016616	oxidoreductase activity, acting on the CH-OH group of donors, NAD or NADP as acceptor	0.00406186	0.081451	2.956	0.115	23	7	30	261
Molecular Function	GO:0090600	alpha-1,3-glucosidase activity	0.00475156	0.0881762	0.197	1	1	1	2	2
Molecular Function	GO:0015925	galactosidase activity	0.0048601	0.0881762	0.591	0.25	4	2	6	24
Molecular Function	GO:0004672	protein kinase activity	0.00570906	0.0988705	10.542	0.087	42	65	107	1224
Molecular Function	GO:0016614	oxidoreductase activity, acting on CH-OH group of donors	0.00882866	0.146249	3.547	0.104	27	9	36	346
Molecular Function	GO:0022836	gated channel activity	0.0099482	0.152643	1.084	0.153	4	7	11	72
Molecular Function	GO:0016857	racemase and epimerase activity, acting on carbohydrates and derivatives	0.0100159	0.152643	0.493	0.25	3	2	5	20
Molecular Function	GO:0016854	racemase and epimerase activity	0.010929	0.160152	0.788	0.178	5	3	8	45
Molecular Function	GO:0051213	dioxygenase activity	0.0160543	0.221279	1.872	0.117	14	5	19	162
Molecular Function	GO:0035251	UDP-glucosyltransferase activity	0.0168543	0.221279	1.97	0.115	13	7	20	174
Molecular Function	GO:0005216	ion channel activity	0.0175545	0.221279	1.379	0.128	6	8	14	109
Molecular Function	GO:0022838	substrate-specific channel activity	0.0175545	0.221279	1.379	0.128	6	8	14	109

## Sheet: SC_5 dpi-vs-RC_5 dpi
class	ID	Descrption	Pvalue	Qvalue	per	ratio	Up	Down	fg_num	bg_num
Biological Process	GO:0010243	response to organonitrogen compound	2.99488e-13	4.42044e-10	5.272	0.243	39	59	98	404
Biological Process	GO:0006739	NADP metabolic process	6.94938e-10	5.12864e-07	3.174	0.262	55	4	59	225
Biological Process	GO:1901698	response to nitrogen compound	8.30561e-09	3.35579e-06	6.025	0.196	49	63	112	572
Biological Process	GO:0046496	nicotinamide nucleotide metabolic process	9.9319e-09	3.35579e-06	3.228	0.244	55	5	60	246
Biological Process	GO:0005982	starch metabolic process	1.13678e-08	3.35579e-06	3.174	0.245	49	10	59	241
Biological Process	GO:0019362	pyridine nucleotide metabolic process	1.37022e-08	3.37074e-06	3.228	0.242	55	5	60	248
Biological Process	GO:0009719	response to endogenous stimulus	2.49443e-08	4.73892e-06	13.825	0.158	119	138	257	1626
Biological Process	GO:0072524	pyridine-containing compound metabolic process	2.56852e-08	4.73892e-06	3.228	0.238	55	5	60	252
Biological Process	GO:0015979	photosynthesis	4.88669e-08	7.6346e-06	1.668	0.323	31	0	31	96
Biological Process	GO:0009767	photosynthetic electron transport chain	5.1725e-08	7.6346e-06	1.237	0.39	23	0	23	59
Biological Process	GO:0006733	oxidoreduction coenzyme metabolic process	6.26016e-08	7.85271e-06	3.389	0.228	58	5	63	276
Biological Process	GO:0009694	jasmonic acid metabolic process	6.38432e-08	7.85271e-06	2.421	0.263	15	30	45	171
Biological Process	GO:0019684	photosynthesis, light reaction	6.97397e-08	7.91813e-06	1.452	0.346	27	0	27	78
Biological Process	GO:0001101	response to acid chemical	2.08983e-07	2.20327e-05	11.512	0.16	92	122	214	1341
Biological Process	GO:0005984	disaccharide metabolic process	4.04422e-07	3.97951e-05	2.528	0.244	34	13	47	193
Biological Process	GO:0009311	oligosaccharide metabolic process	9.02215e-07	8.32294e-05	2.636	0.233	35	14	49	210
Biological Process	GO:0002376	immune system process	1.07803e-06	8.98373e-05	6.455	0.176	51	69	120	682
Biological Process	GO:0006633	fatty acid biosynthetic process	1.09558e-06	8.98373e-05	2.259	0.247	24	18	42	170
Biological Process	GO:0006820	anion transport	2.03482e-06	0.000157972	6.025	0.177	40	72	112	634
Biological Process	GO:0072330	monocarboxylic acid biosynthetic process	2.14054e-06	0.000157972	2.313	0.239	24	19	43	180
Biological Process	GO:0006026	aminoglycan catabolic process	2.52173e-06	0.000177242	0.699	0.481	3	10	13	27
Biological Process	GO:0009893	positive regulation of metabolic process	5.52398e-06	0.000356349	4.088	0.191	48	28	76	398
Biological Process	GO:1901136	carbohydrate derivative catabolic process	5.55286e-06	0.000356349	0.968	0.36	5	13	18	50
Biological Process	GO:0022900	electron transport chain	1.06184e-05	0.000636709	1.452	0.276	27	0	27	98
Biological Process	GO:0006022	aminoglycan metabolic process	1.07844e-05	0.000636709	0.699	0.433	3	10	13	30
Biological Process	GO:1901700	response to oxygen-containing compound	1.46811e-05	0.000833436	10.274	0.153	106	85	191	1247
Biological Process	GO:0044262	cellular carbohydrate metabolic process	3.10913e-05	0.00163896	5.702	0.169	72	34	106	629
Biological Process	GO:0016072	rRNA metabolic process	4.82402e-05	0.00245526	2.851	0.199	52	1	53	267
Biological Process	GO:0009751	response to salicylic acid	6.38276e-05	0.00303902	2.69	0.2	28	22	50	250
Biological Process	GO:0009696	salicylic acid metabolic process	0.000108857	0.00446312	2.259	0.207	23	19	42	203
Cellular Component	GO:0009507	chloroplast	3.31022e-07	6.91835e-05	5.609	0.186	76	5	81	436
Cellular Component	GO:0044434	chloroplast part	2.65605e-06	0.000277558	5.194	0.181	71	4	75	415
Cellular Component	GO:0009579	thylakoid	1.97686e-05	0.00137721	4.155	0.182	56	4	60	329
Cellular Component	GO:0031976	plastid thylakoid	4.26103e-05	0.00222639	3.393	0.189	46	3	49	259
Cellular Component	GO:0005576	extracellular region	6.70052e-05	0.00260287	7.202	0.153	54	50	104	678
Cellular Component	GO:0044435	plastid part	7.47235e-05	0.00260287	14.82	0.135	183	31	214	1584
Cellular Component	GO:0071944	cell periphery	0.000452798	0.0135192	9.28	0.14	61	72	134	958
Cellular Component	GO:0031977	thylakoid lumen	0.000650775	0.0170015	0.97	0.275	13	1	14	51
Cellular Component	GO:0044436	thylakoid part	0.000835915	0.017729	2.078	0.194	29	1	30	155
Cellular Component	GO:0031978	plastid thylakoid lumen	0.000930105	0.017729	0.9	0.277	12	1	13	47
Cellular Component	GO:0009536	plastid	0.000933104	0.017729	28.878	0.121	320	96	417	3453
Cellular Component	GO:0030312	external encapsulating structure	0.00143892	0.0250611	8.31	0.138	49	70	120	869
Cellular Component	GO:0034357	photosynthetic membrane	0.00280024	0.0450193	1.454	0.202	20	1	21	104
Cellular Component	GO:0044432	endoplasmic reticulum part	0.00366665	0.0547379	0.831	0.25	3	9	12	48
Cellular Component	GO:0009523	photosystem II	0.0044228	0.06096	0.208	0.75	3	0	3	4
Cellular Component	GO:0016020	membrane	0.00466679	0.06096	41.69	0.115	361	240	602	5226
Cellular Component	GO:0009521	photosystem	0.00691914	0.0850648	1.039	0.211	14	1	15	71
Cellular Component	GO:0009526	plastid envelope	0.00755907	0.0877692	6.994	0.134	88	13	101	752
Cellular Component	GO:0031224	intrinsic component of membrane	0.00800364	0.08804	20.429	0.12	172	123	295	2452
Cellular Component	GO:0005783	endoplasmic reticulum	0.00854258	0.0892699	0.831	0.226	3	9	12	53
Cellular Component	GO:0000178	exosome (RNase complex)	0.011308	0.112542	0.139	1	1	1	2	2
Cellular Component	GO:0044425	membrane part	0.0154998	0.147248	22.438	0.118	192	132	324	2746
Cellular Component	GO:0005618	cell wall	0.023359	0.212262	3.047	0.144	20	23	44	306
Cellular Component	GO:0033178	proton-transporting two-sector ATPase complex, catalytic domain	0.0281092	0.244784	0.346	0.294	4	1	5	17
Cellular Component	GO:0009505	plant-type cell wall	0.0315213	0.263518	0.139	0.667	2	0	2	3
Cellular Component	GO:0044421	extracellular region part	0.0346203	0.278294	0.485	0.233	5	2	7	30
Cellular Component	GO:0031984	organelle subcompartment	0.0452656	0.350389	4.501	0.131	54	11	65	497
Cellular Component	GO:0009532	plastid stroma	0.0568174	0.424101	7.064	0.124	84	18	102	825
Cellular Component	GO:0044454	nuclear chromosome part	0.081514	0.587463	0.208	0.3	1	2	3	10
Cellular Component	GO:0005886	plasma membrane	0.0870366	0.606355	0.623	0.176	7	2	9	51
Molecular Function	GO:0016491	oxidoreductase activity	1.87245e-12	9.04391e-10	19.642	0.166	176	164	340	2053
Molecular Function	GO:0003824	catalytic activity	6.02978e-10	1.45619e-07	78.278	0.127	720	634	1355	10631
Molecular Function	GO:0035251	UDP-glucosyltransferase activity	1.41774e-06	0.000228257	2.484	0.247	21	22	43	174
Molecular Function	GO:0016614	oxidoreductase activity, acting on CH-OH group of donors	3.28234e-06	0.000396342	4.044	0.202	35	35	70	346
Molecular Function	GO:0004553	hydrolase activity, hydrolyzing O-glycosyl compounds	4.50257e-06	0.000405702	4.044	0.201	24	46	70	349
Molecular Function	GO:0016616	oxidoreductase activity, acting on the CH-OH group of donors, NAD or NADP as acceptor	5.03977e-06	0.000405702	3.235	0.215	24	32	56	261
Molecular Function	GO:0016798	hydrolase activity, acting on glycosyl bonds	1.57899e-05	0.00108951	4.679	0.186	29	52	81	435
Molecular Function	GO:0046527	glucosyltransferase activity	1.83651e-05	0.0011088	2.831	0.215	24	25	49	228
Molecular Function	GO:0015926	glucosidase activity	2.72989e-05	0.00146504	1.444	0.278	8	17	25	90
Molecular Function	GO:0016628	oxidoreductase activity, acting on the CH-CH group of donors, NAD or NADP as acceptor	8.81013e-05	0.00425529	4.275	0.181	39	35	74	408
Molecular Function	GO:0019203	carbohydrate phosphatase activity	0.000124519	0.00546752	0.635	0.407	8	3	11	27
Molecular Function	GO:0046992	oxidoreductase activity, acting on X-H and Y-H to form an X-Y bond	0.000248541	0.00923425	0.751	0.342	2	11	13	38
Molecular Function	GO:0046993	oxidoreductase activity, acting on X-H and Y-H to form an X-Y bond, with oxygen as acceptor	0.000248541	0.00923425	0.751	0.342	2	11	13	38
Molecular Function	GO:0016757	transferase activity, transferring glycosyl groups	0.000289813	0.00999854	5.95	0.163	57	46	103	630
Molecular Function	GO:0016627	oxidoreductase activity, acting on the CH-CH group of donors	0.000420642	0.0135447	4.564	0.17	42	37	79	464
Molecular Function	GO:0016301	kinase activity	0.000530173	0.0160046	13.403	0.143	106	126	232	1620
Molecular Function	GO:0019865	immunoglobulin binding	0.00129044	0.0366638	0.347	0.5	0	6	6	12
Molecular Function	GO:0016758	transferase activity, transferring hexosyl groups	0.00262797	0.0705172	4.159	0.163	42	30	72	443
Molecular Function	GO:0015604	organic phosphonate transmembrane transporter activity	0.00288128	0.0732453	0.751	0.271	6	7	13	48
Molecular Function	GO:0008422	beta-glucosidase activity	0.00314986	0.0760692	0.693	0.279	4	8	12	43
Molecular Function	GO:0008242	omega peptidase activity	0.00338453	0.0778442	0.289	0.5	2	3	5	10
Molecular Function	GO:0004672	protein kinase activity	0.00478432	0.105038	9.994	0.141	75	98	173	1224
Molecular Function	GO:0008509	anion transmembrane transporter activity	0.00545462	0.105933	1.791	0.188	14	17	31	165
Molecular Function	GO:0008194	UDP-glycosyltransferase activity	0.00547285	0.105933	3.004	0.167	25	27	52	311
Molecular Function	GO:0015103	inorganic anion transmembrane transporter activity	0.0054831	0.105933	0.982	0.227	6	11	17	75
Molecular Function	GO:0032553	ribonucleotide binding	0.00572981	0.106442	0.693	0.261	4	8	12	46
Molecular Function	GO:0008171	O-methyltransferase activity	0.00688881	0.122808	0.693	0.255	9	3	12	47
Molecular Function	GO:0046906	tetrapyrrole binding	0.00711928	0.122808	3.235	0.163	32	24	56	344
Molecular Function	GO:0016705	oxidoreductase activity, acting on paired donors, with incorporation or reduction of molecular oxygen	0.00755862	0.12589	4.102	0.156	38	33	71	455
Molecular Function	GO:0004567	beta-mannosidase activity	0.00902484	0.1453	0.231	0.5	1	3	4	8
