# Supplementary material for: Comparative transcriptome and metabolome analyses of cherry leaves spot disease caused by Alternaria alternata
Source: Front Plant Sci. 2023 Feb 9;14:1129515. doi: 10.3389/fpls.2023.1129515 (PMC9947566; doi:10.3389/fpls.2023.1129515)
Supplement: Supplementary file 4 [file Table_3.xlsx]

## Sheet: Sheet1
Table S3 Results of metabolite identification
Type	Number	Percentage
Phenolic acids	164	15.074
Flavonols	102	9.375
Amino acids and derivatives	96	8.824
Organic acids	84	7.721
Free fatty acids	70	6.434
Saccharides and Alcohols	67	6.158
Nucleotides and derivatives	61	5.607
Flavones	60	5.515
Triterpene	53	4.871
Flavanones	32	2.941
LPC	31	2.849
Alkaloids	22	2.022
LPE	22	2.022
Anthocyanidins	21	1.93
Isoflavones	20	1.838
Glycerol ester	18	1.654
Vitamin	18	1.654
Flavanols	17	1.562
Coumarins	16	1.471
Lignans	15	1.379
Plumerane	14	1.287
Flavanonols	13	1.195
Flavonoid carbonoside	12	1.103
Others	10	0.919
Chalcones	8	0.735
Proanthocyanidins	7	0.643
Monoterpenoids	6	0.551
Phenolamine	6	0.551
Tannin	6	0.551
Triterpene Saponin	5	0.46
Pyridine alkaloids	4	0.368
Sesquiterpenoids	3	0.276
PC	2	0.184
Terpene	2	0.184
Tropan alkaloids	1	0.092
