# Supplementary material for: Comparative transcriptome and metabolome analyses of cherry leaves spot disease caused by Alternaria alternata
Source: Front Plant Sci. 2023 Feb 9;14:1129515. doi: 10.3389/fpls.2023.1129515 (PMC9947566; doi:10.3389/fpls.2023.1129515)
Supplement: Supplementary file 5 [file Table_4.xlsx]

## Sheet: Sheet1
Table S4 Differentially accumulated metabolites (DAMs) in the flavone and flavonol biosynthesis pathways
	Name	Compounds	log2_FC	Pvalue	fdr	vip	Pathway
SC_0 dpi-VS-RC_0 dpi	mws0917	3,7-Di-O-methylquercetin	-1.47252	0.00075955	0.0160228	1.51081	ko00944//Flavone and flavonol biosynthesis
	pmb3006	Apigenin-7-O-glucoside(Cosmosiin)	4.39151	0.0136717	0.0682331	1.41266	ko00944//Flavone and flavonol biosynthesis
	mws1002	Syringetin	-1.75698	0.00189561	0.0239894	1.08027	ko00944//Flavone and flavonol biosynthesis
	mws2209	Kaempferol-3-O-glucoside (Astragalin)	-3.10378	0.000682207	0.0160228	1.63212	ko01110//Biosynthesis of secondary metabolites;ko00944//Flavone and flavonol biosynthesis
	mws0913	Kaempferol-3-O-galactoside (Trifolin)	-3.03809	0.00142334	0.0209147	2.93445	ko00944//Flavone and flavonol biosynthesis
	Lmtp003677	Quercetin-3-O-sophoroside (Baimaside)	0.837169	0.0322223	0.112108	1.27818	ko00944//Flavone and flavonol biosynthesis
SC_1 dpi-VS-RC_1 dpi	mws0917	3,7-Di-O-methylquercetin	-1.22381	0.0176376	0.0648248	1.0303	ko00944//Flavone and flavonol biosynthesis
	pmb3006	Apigenin-7-O-glucoside(Cosmosiin)	4.39647	0.0264399	0.0833816	1.27024	ko00944//Flavone and flavonol biosynthesis
	mws0091	Quercetin-3-O-glucoside (Isoquercitrin)*	-1.84867	0.0416588	0.111363	3.21252	ko01100//Metabolic pathways;ko01110//Biosynthesis of secondary metabolites;ko00944//Flavone and flavonol biosynthesis
	mws0059	Quercetin-3-O-rutinoside (Rutin)*	-0.502806	0.0400045	0.109313	1.73873	ko01100//Metabolic pathways;ko01110//Biosynthesis of secondary metabolites;ko00944//Flavone and flavonol biosynthesis
	mws2209	Kaempferol-3-O-glucoside (Astragalin)	-3.82582	0.00187467	0.0201944	1.6568	ko01110//Biosynthesis of secondary metabolites;ko00944//Flavone and flavonol biosynthesis
	mws0913	Kaempferol-3-O-galactoside (Trifolin)	-2.91466	0.00855341	0.0419194	2.4267	ko00944//Flavone and flavonol biosynthesis
	Lmtp003677	Quercetin-3-O-sophoroside (Baimaside)	-1.00364	0.0070961	0.0380323	1.23442	ko00944//Flavone and flavonol biosynthesis
SC_5 dpi-VS-RC_5 dpi	pmb3006	Apigenin-7-O-glucoside(Cosmosiin)	4.36599	0.00125266	0.0133617	1.19362	ko00944//Flavone and flavonol biosynthesis
	mws0059	Quercetin-3-O-rutinoside (Rutin)*	-0.678299	0.0293751	0.0791326	1.86468	ko01100//Metabolic pathways;ko01110//Biosynthesis of secondary metabolites;ko00944//Flavone and flavonol biosynthesis
	mws2209	Kaempferol-3-O-glucoside (Astragalin)	-3.35623	0.000774832	0.0110923	1.3393	ko01110//Biosynthesis of secondary metabolites;ko00944//Flavone and flavonol biosynthesis
	mws0913	Kaempferol-3-O-galactoside (Trifolin)	-2.6118	0.000140149	0.00799028	2.10282	ko00944//Flavone and flavonol biosynthesis
