# Supplementary material for: Comparative transcriptome and metabolome analyses of cherry leaves spot disease caused by Alternaria alternata
Source: Front Plant Sci. 2023 Feb 9;14:1129515. doi: 10.3389/fpls.2023.1129515 (PMC9947566; doi:10.3389/fpls.2023.1129515)
Supplement: Supplementary file 7 [file Table_6.xlsx]

## Sheet: Sheet1
Table S6 A list of DEGs within the cherry alpha-linolenic acid metabolism
Gene ID	0 dpi*	1 dpi*	5 dpi*	Description
FUN_037725	1.6	1.3		acyl-CoA oxidase (ACOX)
FUN_000695(PLA2-ALPHA))	2.6			secretory phospholipase A2 (sPLA2)
FUN_008062(LOX2.1)		1.5		lipoxygenase (LOX)
FUN_032051(LOX3.1)		1.6	2.3	lipoxygenase (LOX)
FUN_018478(LOX2.1)			1.1	lipoxygenase (LOX)
FUN_003619(LOX6)			-1.4	lipoxygenase (LOX)
FUN_029547(AOS3)			-2.2	hydroperoxide dehydratase (AOS)
FUN_007756(OPR2)	-1		-1.9	12-oxophytodienoic acid reductase (OPR)
FUN_007748(OPR2)	4.7	1.4	-1.4	12-oxophytodienoic acid reductase (OPR)
FUN_007751(OPR2))		-2.1	-2.5	12-oxophytodienoic acid reductase (OPR)
FUN_007757(OPR2)			-2.5	12-oxophytodienoic acid reductase (OPR)
FUN_007749(OPR2)			-1.8	12-oxophytodienoic acid reductase (OPR)
FUN_007750(OPR1)			-2.5	12-oxophytodienoic acid reductase (OPR)
FUN_007754(OPR1)			-1.8	12-oxophytodienoic acid reductase (OPR)
FUN_007755(OPR2)			-2.8	12-oxophytodienoic acid reductase (OPR)
FUN_039146(OPR3))			-1.1	12-oxophytodienoic acid reductase (OPR)
FUN_005329(JMT)		1.7		jasmonate O-methyltransferase (JMT)
FUN_005333(JMT)		11.7	9.9	jasmonate O-methyltransferase (JMT)
FUN_017011(AOC)	1.1	1.4	-1.1	allene oxide cyclase (AOC)
FUN_004528(AOC)		1.2	-1.9	allene oxide cyclase (AOC)
FUN_026564(DOX2)	5.1	8.5	5.4	alpha-dioxygenase (DOX)
FUN_027510(ADH1)		-1.3		alcohol dehydrogenase class-P (ADH)
FUN_027512(ADH1)	2.8	2.1	2.6	alcohol dehydrogenase class-P (ADH)
FUN_027513(ADH1)			-1.6	alcohol dehydrogenase class-P (ADH)
FUN_030762(ADH1)	4.9			alcohol dehydrogenase class-P (ADH)
FUN_027515(ADH)	-9.1		-3.1	alcohol dehydrogenase class-P (ADH)
FUN_030759(ADH)			-1	alcohol dehydrogenase class-P (ADH)
*Log2(fold change)-SC vs. RC
