# Supplementary material for: Comparative transcriptome and metabolome analyses of cherry leaves spot disease caused by Alternaria alternata
Source: Front Plant Sci. 2023 Feb 9;14:1129515. doi: 10.3389/fpls.2023.1129515 (PMC9947566; doi:10.3389/fpls.2023.1129515)
Supplement: Supplementary file 8 [file Table_7.xlsx]

## Sheet: Sheet1
Table S7 A list of DEGs within the cherry phenylpropanoid biosynthesis
Gene ID	0 dpi*	1 dpi*	5 dpi*	Description
FUN_005177	1.8	1.5	1.6	cinnamyl-alcohol dehydrogenase (CAD)
FUN_021598			-2.8	cinnamyl-alcohol dehydrogenase (CAD)
FUN_025508			1.1	cinnamyl-alcohol dehydrogenase (CAD)
FUN_029872			-1.8	cinnamyl-alcohol dehydrogenase (CAD)
FUN_032603	1.1			cinnamyl-alcohol dehydrogenase (CAD)
FUN_032604			1.9	cinnamyl-alcohol dehydrogenase (CAD)
FUN_012431	2.9	2.8		peroxidase (POD)
FUN_018408	7.3	7.1		peroxidase (POD)
FUN_018414		9		peroxidase (POD)
FUN_018416	10.6	10.8		peroxidase (POD)
FUN_035334	-1.2	-1.3		peroxidase (POD)
FUN_037110	1.5			peroxidase (POD)
FUN_027212	-6	-6	-6.5	peroxidase (POD)
FUN_027864	1			peroxidase (POD)
FUN_024476	2			peroxidase (POD)
FUN_017581	1.2			peroxidase (POD)
FUN_022333	-2	-1.8	-1.1	peroxidase (POD)
FUN_007623	-3.7	-2.7	-3.2	peroxidase (POD)
FUN_035443	-10.7		-6.9	peroxidase (POD)
FUN_018774		-2.4		peroxidase (POD)
FUN_018775		-1.4		peroxidase (POD)
FUN_018780		8.7		peroxidase (POD)
FUN_038431		-1.1		peroxidase (POD)
FUN_039604		1.7	3	peroxidase (POD)
FUN_038672		2		peroxidase (POD)
FUN_004960			-2.8	peroxidase (POD)
FUN_018413			-1.3	peroxidase (POD)
FUN_007578			1.4	peroxidase (POD)
FUN_000866			-3.3	peroxidase (POD)
FUN_033975			1.3	peroxidase (POD)
FUN_018781			-1.7	peroxidase (POD)
FUN_022336			2.2	peroxidase (POD)
FUN_010554	12.4	7.5	4.8	caffeoyl-CoA O-methyltransferase (CCOAOMT)
FUN_029772	1.1		1.3	caffeoyl-CoA O-methyltransferase (CCOAOMT)
FUN_034089	-1.2	-1.4		beta-glucosidase (BGLU)
FUN_010106		1.9	-3.7	beta-glucosidase (BGLU)
FUN_021227		3		beta-glucosidase (BGLU)
FUN_028848			-4.6	beta-glucosidase (BGLU)
FUN_028852			-5.4	beta-glucosidase (BGLU)
FUN_011710			-4.5	beta-glucosidase (BGLU)
FUN_010106			-3.7	beta-glucosidase (BGLU)
FUN_025693	1.3	1.2		4-coumarate--CoA ligase (4CL)
FUN_037544			2.1	4-coumarate--CoA ligase (4CL)
FUN_026566	-1.2	-1.3		beta-glucosidase (BGLU)
FUN_033978	1.9	2	3.9	beta-glucosidase (BGLU)
FUN_031737			-1.7	beta-glucosidase (BGLU)
FUN_036138			-1.2	beta-glucosidase (BGLU)
FUN_014590	10			cinnamoyl-CoA reductase (CCR)
FUN_014591	11.2	9.8		cinnamoyl-CoA reductase (CCR)
FUN_039476	-2			coniferyl-aldehyde dehydrogenase (CALDH)
FUN_038548			1.1	coniferyl-alcohol glucosyltransferase (CAGT)
FUN_001347	1.7	2.1		shikimate O-hydroxycinnamoyltransferase (HCT)
FUN_003701	-2			shikimate O-hydroxycinnamoyltransferase (HCT)
FUN_014630	3.2			shikimate O-hydroxycinnamoyltransferase (HCT)
FUN_014631	-1.7		-1.5	shikimate O-hydroxycinnamoyltransferase (HCT)
FUN_014648	-9.6	-8		shikimate O-hydroxycinnamoyltransferase (HCT)
FUN_014662	1.2		1.2	shikimate O-hydroxycinnamoyltransferase (HCT)
FUN_014798	-2.5	-2.1	-2	shikimate O-hydroxycinnamoyltransferase (HCT)
FUN_014824	-1			shikimate O-hydroxycinnamoyltransferase (HCT)
FUN_033335	-3.1			shikimate O-hydroxycinnamoyltransferase (HCT)
FUN_015033		-4		shikimate O-hydroxycinnamoyltransferase (HCT)
FUN_033338		9		shikimate O-hydroxycinnamoyltransferase (HCT)
FUN_003681			-1	shikimate O-hydroxycinnamoyltransferase (HCT)
FUN_003683			-2.9	shikimate O-hydroxycinnamoyltransferase (HCT)
FUN_028999			5.1	shikimate O-hydroxycinnamoyltransferase (HCT)
FUN_014625			-8.6	shikimate O-hydroxycinnamoyltransferase (HCT)
FUN_011725	2.6	1.6	5	caffeic acid 3-O-methyltransferase (COMT)
FUN_011732	4.2	11.5	7.4	caffeic acid 4-O-methyltransferase (COMT)
FUN_011719		7.3	4.6	caffeic acid 5-O-methyltransferase (COMT)
FUN_011720		1.4		caffeic acid 6-O-methyltransferase (COMT)
FUN_011727		10.1	8.4	caffeic acid 7-O-methyltransferase (COMT)
FUN_037222		10.1	7.5	caffeic acid 8-O-methyltransferase (COMT)
FUN_024583			-4.4	caffeic acid 9-O-methyltransferase (COMT)
FUN_029791	1.6	2	4.6	scopoletin glucosyltransferase (TOGT)
FUN_029792	2.8	2.3	2.2	scopoletin glucosyltransferase (TOGT)
FUN_029803	2	1.9		scopoletin glucosyltransferase (TOGT)
FUN_029789	1.3			scopoletin glucosyltransferase (TOGT)
FUN_029797		2.9	-1.6	scopoletin glucosyltransferase (TOGT)
FUN_029801		8.9		scopoletin glucosyltransferase (TOGT)
FUN_029796			-2.9	scopoletin glucosyltransferase (TOGT)
FUN_029802			-3.7	scopoletin glucosyltransferase (TOGT)
*Log2(fold change)-SC vs. RC
