# Supplementary material for: Comparative transcriptome and metabolome analyses of cherry leaves spot disease caused by Alternaria alternata
Source: Front Plant Sci. 2023 Feb 9;14:1129515. doi: 10.3389/fpls.2023.1129515 (PMC9947566; doi:10.3389/fpls.2023.1129515)
Supplement: Supplementary file 9 [file Table_8.xlsx]

## Sheet: Sheet2
Table S8 GO enrichment analysis of MYB transcription factors
MYB	id	Description	GO Process
	FUN_001241	transcription factor MYB108 [Prunus avium]	GO:0001101//response to acid chemical;GO:0006952//defense response;GO:0006972//hyperosmotic response;GO:0009404//toxin metabolic process;GO:0009694//jasmonic acid metabolic process;GO:0009755//hormone-mediated signaling pathway;GO:0010467//gene expression;GO:0014070//response to organic cyclic compound;GO:0044249//cellular biosynthetic process;GO:0051707//response to other organism;GO:1901576//or…
	FUN_001368	transcription factor MYB111 [Prunus avium]	GO:0006355//regulation of transcription, DNA-templated;GO:0009411//response to UV;GO:0009725//response to hormone;GO:0034285//response to disaccharide;GO:0051553//flavone biosynthetic process
	FUN_002048	L10-interacting MYB domain-containing protein-like [Prunus avium]	-
	FUN_004043	transcription factor MYB1R1 [Prunus yedoensis var. nudiflora] [Prunus yedoensis]	GO:0001101//response to acid chemical;GO:0006970//response to osmotic stress;GO:0009725//response to hormone;GO:0010038//response to metal ion;GO:0010468//regulation of gene expression
	FUN_004598	transcription factor MYB62-like [Prunus avium]	GO:0001101//response to acid chemical;GO:0009267//cellular response to starvation;GO:0009685//gibberellin metabolic process;GO:0009799//specification of symmetry;GO:0009933//meristem structural organization;GO:0009943//adaxial/abaxial axis specification;GO:0010468//regulation of gene expression;GO:0048509//regulation of meristem development
	FUN_006052	transcription factor MYB73-like [Prunus avium]	GO:0006970//response to osmotic stress;GO:0009617//response to bacterium;GO:0009620//response to fungus;GO:0009863//salicylic acid mediated signaling pathway;GO:0009867//jasmonic acid mediated signaling pathway;GO:0010038//response to metal ion;GO:0010243//response to organonitrogen compound;GO:0010468//regulation of gene expression;GO:0048528//post-embryonic root development
	FUN_007053	myb-like protein H [Populus trichocarpa]	-
	FUN_007673	transcription repressor MYB6-like [Prunus avium]	GO:0001101//response to acid chemical;GO:0010468//regulation of gene expression;GO:0018130//heterocycle biosynthetic process;GO:0019438//aromatic compound biosynthetic process;GO:0034641//cellular nitrogen compound metabolic process;GO:0034645//cellular macromolecule biosynthetic process;GO:0044699//single-organism process;GO:1901362//organic cyclic compound biosynthetic process
	FUN_007778	transcription repressor MYB6-like [Prunus avium]	GO:0001101//response to acid chemical;GO:0010468//regulation of gene expression;GO:0018130//heterocycle biosynthetic process;GO:0019438//aromatic compound biosynthetic process;GO:0034641//cellular nitrogen compound metabolic process;GO:0034645//cellular macromolecule biosynthetic process;GO:0044699//single-organism process;GO:1901362//organic cyclic compound biosynthetic process
	FUN_011644	myb-related protein 308-like [Prunus avium]	-
	FUN_013427	transcription factor MYB108-like [Prunus avium]	GO:0001101//response to acid chemical;GO:0006355//regulation of transcription, DNA-templated;GO:0006972//hyperosmotic response;GO:0007568//aging;GO:0009267//cellular response to starvation;GO:0009755//hormone-mediated signaling pathway;GO:0010038//response to metal ion
	FUN_016898	transcription factor MYB8-like [Prunus avium]	-
	FUN_022058	transcription factor MYB1 [Prunus avium]	GO:0000160//phosphorelay signal transduction system;GO:0000302//response to reactive oxygen species;GO:0000904//cell morphogenesis involved in differentiation;GO:0001101//response to acid chemical;GO:0006970//response to osmotic stress;GO:0009725//response to hormone;GO:0010468//regulation of gene expression
	FUN_023789	myb family transcription factor PHL11-like [Prunus avium]	GO:0000097//sulfur amino acid biosynthetic process;GO:0008380//RNA splicing;GO:0009409//response to cold;GO:0009566//fertilization;GO:0009648//photoperiodism;GO:0010468//regulation of gene expression
	FUN_025837	transcription factor MYB86-like [Prunus avium]	GO:0006355//regulation of transcription, DNA-templated
	FUN_026460	transcription factor MYB62-like [Prunus avium]	GO:0008152//metabolic process
	FUN_026570	myb-related protein 308-like [Prunus avium]	GO:0001101//response to acid chemical;GO:0006355//regulation of transcription, DNA-templated;GO:0006575//cellular modified amino acid metabolic process;GO:0006595//polyamine metabolic process;GO:0006950//response to stress;GO:0009411//response to UV;GO:0009699//phenylpropanoid biosynthetic process;GO:0015833//peptide transport;GO:0031327//negative regulation of cellular biosynthetic process
	FUN_029870	transcription factor MYB44-like [Prunus avium]	GO:0006970//response to osmotic stress;GO:0009617//response to bacterium;GO:0009620//response to fungus;GO:0009863//salicylic acid mediated signaling pathway;GO:0009867//jasmonic acid mediated signaling pathway;GO:0010038//response to metal ion;GO:0010243//response to organonitrogen compound;GO:0010468//regulation of gene expression
	FUN_030139	PREDICTED: myb X [Prunus dulcis]	-
	FUN_033280	transcription factor MYB63-like [Prunus avium]	GO:0000160//phosphorelay signal transduction system;GO:0001101//response to acid chemical;GO:0002218//activation of innate immune response;GO:0002252//immune effector process;GO:0006355//regulation of transcription, DNA-templated;GO:0006972//hyperosmotic response;GO:0009694//jasmonic acid metabolic process;GO:0009723//response to ethylene;GO:0009755//hormone-mediated signaling pathway;GO:0009834/…
	FUN_034034	transcription factor MYB74-like [Prunus avium]	GO:0001101//response to acid chemical;GO:0006812//cation transport;GO:0006972//hyperosmotic response;GO:0009755//hormone-mediated signaling pathway;GO:0010468//regulation of gene expression;GO:0044260//cellular macromolecule metabolic process;GO:0080090//regulation of primary metabolic process
	FUN_031426	MYB transcription factor [Trema orientale]	GO:0006355//regulation of transcription, DNA-templated;GO:0009411//response to UV;GO:0009725//response to hormone;GO:0034285//response to disaccharide;GO:0051553//flavone biosynthetic process
	FUN_000431	transcription factor MYB30-like [Prunus avium]	GO:0000160//phosphorelay signal transduction system;GO:0001101//response to acid chemical;GO:0002252//immune effector process;GO:0006952//defense response;GO:0006972//hyperosmotic response;GO:0009694//jasmonic acid metabolic process;GO:0009755//hormone-mediated signaling pathway;GO:0010038//response to metal ion;GO:0010243//response to organonitrogen compound
	FUN_030951	transcription factor MYB4-like isoform X1 [Prunus avium]	GO:0001101//response to acid chemical;GO:0006952//defense response;GO:0006970//response to osmotic stress;GO:0009755//hormone-mediated signaling pathway;GO:0010038//response to metal ion;GO:0010243//response to organonitrogen compound;GO:0035556//intracellular signal transduction;GO:0044237//cellular metabolic process;GO:0044710//single-organism metabolic process;GO:0071704//organic substance met…
	FUN_015716	transcription factor MYB3R-5-like [Prunus avium]	-
	FUN_019206	transcription factor MYB59-like isoform X2 [Prunus avium]	GO:0001101//response to acid chemical;GO:0006970//response to osmotic stress;GO:0009725//response to hormone;GO:0010038//response to metal ion;GO:0010243//response to organonitrogen compound;GO:0010468//regulation of gene expression;GO:0034645//cellular macromolecule biosynthetic process
	FUN_015939	transcription factor MYB75-like [Prunus avium]	GO:0001101//response to acid chemical;GO:0009718//anthocyanin-containing compound biosynthetic process;GO:0010467//gene expression;GO:0019222//regulation of metabolic process
