# Supplementary material for: Comparative transcriptome and metabolome analyses of cherry leaves spot disease caused by Alternaria alternata
Source: Front Plant Sci. 2023 Feb 9;14:1129515. doi: 10.3389/fpls.2023.1129515 (PMC9947566; doi:10.3389/fpls.2023.1129515)
Supplement: Supplementary file 10 [file Table_9.xlsx]

## Sheet: Sheet1
Table S9 Primers used in this study
The list of primers used for RT-qPCR
Gene ID	Name	primer name	Primer sequence 5’→3’
FUN_014591	CCR2	CCR2-F	CAACCATCAACGCCAGCATC
		CCR2-R	CACATCTCCACGGTGAAGCA
FUN_001347	HST	HST-F	GCCCTTGTGCCCTTCTACCC
		HST-R	GTTCCACGCCAACACCCAGT
FUN_018416	POD	POD-F	CATTGTGCGTGGTGTCATTC
		POD-R	TGCTGCTTTCTCGCTGTCTA
FUN_010554	CcoAOMT	CCoAOMT-F	ATTTCTTTCACTCGGATGCC
		CCoAOMT-R	CTGTCACTGAGCCAAACCAC
FUN_039604	PER25	PER25-F	TTCTGACCCGACCATAAACC
		PER25-R	ATTGCCATCCCTCACATTCT
FUN_025693	4CLL9_1	4CLL9_1-F	AAACGGTATGCTTCTGTGGG
		4CLL9_1-R	GCAGTTGCCTTGTCATCTCCT
FUN_005177	CAD6	CAD6-F	AATGCTAGTCGCAGATCATAG
		CAD6-R	CTGGTGCTTGGTGTAGATTG
FUN_010106	BGLU12	BGLU12-F	TGACTACTACAATCGCCACC
		BGLU12-R	AATACTGAATCCCGAACTCC
FUN_011725	COMT	COMT-F	GGCTCCTCACCAGCCACTCT
		COMT-R	TTCCTCCTTCAACAACTGCATCTT
FUN_011732	COMT1	COMT1-F	ACCCATGATGGTGGATAGAA
		COMT1-R	TCTTCATCGTTCCCAAAGTA'
FUN_029792	UGT73B3	UGT73B3-F	GTGCTCAGAAGTGGTGGATT
		UGT73B3-R	AGAATGTGATGAACCTCCCT
FUN_033978	BGLU18	BGLU18-F	TCTTATCAGGTTGAAGGTGCTT
		BGLU18-R	CCATTGTCATCATCCGCTAT
FUN_037725	ACX5_2	ACX5_2-F	CAGTTCTTGGGTGCTATGAT
		ACX5_2-R	CATTTAGGAGTTGCTGGTTC
FUN_008062	LOX2.1	LOX2.1-F	GTTGGTGGACAGAAGTTAGG
		LOX2.1-R	GTAGGCTTGTTTGGGAAGTA
FUN_004528	AOC	AOC-F	TCGGTGACCTTGTTCCATTC
		AOC-R	CCTGTCCGTACACTCCCTCA
FUN_017011	AOC1	AOC1-F	TATTTGACCTACGAGGACACG
		AOC1-R	AGGATCTTGAAAGGGAACAC
FUN_032051	LOX3.1	LOX3.1-F	GGTGATGGGACGGGACTTAG
		LOX3.1-R	ATCTGTGCTGGTTGGTGGTC
FUN_007751	OPR2_2	OPR2_2-F	TAGCTGAAGCCGCTGGAGTT
		OPR2_2-R	AAAGGTGTATGCCAGAAACG
FUN_033280	MYB63	MYB63-F	GGGGAAGGGAAGAACACC
		MYB63-R	TCCATCTCAAACGGCAAC
FUN_006052	MYB73	MYB73-F	GGTCGGTCGGGTAAGTCT
		MYB73-R	TGATGGTGATGTTCTCCTCC
FUN_029870	MYB44	MYB44-F	ATCGCCAGGCTTCTCAAC
		MYB44-R	GGCTCCATCGTCGTTTCC
FUN_026570	MYB308	MYB308-F	CTTCTTGGAAACAGGTGGTC
		MYB308-R	TCCGATGGTTATTTGGGT
XM_021963369	Actin	Actin-F	GCAGCTCATCCGAACCTCAA
		Actin-R	ATACCACGCTTGGACTGAGC
